# Supplementary material for: In‐Liquid Micromanipulation via a Magnetic Microactuator for Multitasking
Source: Small Sci. 2025 Mar 30;5(7):2500010. doi: 10.1002/smsc.202500010 (PMC12257887; doi:10.1002/smsc.202500010)
Supplement: Supplementary file 1 — Supplementary Material [file SMSC-5-2500010-s001.zip]

Archive with 4 entries (4 files):
- smsc202500010-sup-0001-SuppData-S1.pdf
- smsc202500010-sup-0002-SuppData-S2.mp4
- smsc202500010-sup-0003-SuppData-S3.mp4
- smsc202500010-sup-0004-SuppData-S4.mp4
